# Supplementary material for: Genome-Wide Identification and Expression Profiling Analysis of the Xyloglucan Endotransglucosylase/Hydrolase Gene Family in Tobacco (Nicotiana tabacum L.)
Source: Genes (Basel). 2018 May 24;9(6):273. doi: 10.3390/genes9060273 (PMC6027287; doi:10.3390/genes9060273)
Supplement: Supplementary file 1 [file genes-09-00273-s001.zip]

Archive with 10 entries (10 files):
- Supplementary File 1.xlsx
- Supplementary File 10.docx
- Supplementary File 2.xlsx
- Supplementary File 3.docx
- Supplementary File 4.docx
- Supplementary File 5.docx
- Supplementary File 6.xlsx
- Supplementary File 7.xlsx
- Supplementary File 8.docx
- Supplementary File 9.docx
