# Supplementary material for: Genome-Wide Identification and Expression Profiling Analysis of the Xyloglucan Endotransglucosylase/Hydrolase Gene Family in Tobacco (Nicotiana tabacum L.)
Source: Genes (Basel). 2018 May 24;9(6):273. doi: 10.3390/genes9060273 (PMC6027287; doi:10.3390/genes9060273)
Supplement: Supplementary file 1 [file genes-09-00273-s001.zip › Supplementary File 1.xlsx]

## Sheet: Sheet1
Supplementary File 1: qRT-PCR primers used in this study.
Gene name	Primer sequences (5´→3´)
NtXTH4	F:ATTATGCTTGGGTACAGAGAAAT
	R:TTAAATACTCCATCCTCTCATAAC
NtXTH5	F:TTATGCTTGGGTTCAAAGGAAC
Xu-610-R	R:ATTAAATACTCCTTCCTCTCATTAA
NtXTH9	F:ATGAAACTTTACATCAACTGTCCA
Xu-612-R	R:TGTCGGTAACGATGATTATATACT
NtXTH11	F:GATCTATGATTATTGCACCGAC
Xu-614-R	R:GGTCACATGTACGGATATCTAT
NtXTH12	F:CTATGATTATTGCACAGACACTG
Xu-616-R	R:GAACCACAATTCCCAAGCAG
NtXTH19	F:CCTACACTTCCCCCAGAG
Xu-622-R	R:TCTCTATTTCCCTATTTTTTGAGTG
NtXTH27	F:GGTGCAGAGGAATTTCATGATT
Xu-624-R	R:CACAAACACATCAAAGAATTACAC
NtXTH30	F:AAAGAATTACATGGTCTATAACTAC
Xu-626-R	R:CGGCAATAACTCTTAAAGTTGC
NtXTH33	F:TGGATAGCACAGGCCAATCT
Xu-628-R	R:TACTAGCACTAATTGAGAGAGC
NtXTH40	F:CAATTAGGGTATTTAGAAATTATGAG
Xu-630-R	R:TTTGTGGGAATTGCACATTGAC
NtXTH45	F:AAAATTGCTGGTTGTACAGCTAAT
Xu-632-R	R:CATAGCATGGCCGCTATTTGT
NtXTH51	F:CCAGAATGCGAGATAGATCCAA
Xu-634-R	R:CCATAATTCCTAGCATCAAGAAC
NtXTH52	F:CAGAATGCGAGATAGATCACG
Xu-636-R	R:TCCATGGTTCCTAGCATCAAG
NtXTH54	F:AAGCTGAACGACTCCGAGTC
Xu-638-R	R:TGACAGTGTGGAGAAACTTGTG
NtXTH56	F:CTCTATCTGAATGTGTTATTGATC
Xu-640-R	R:CAAATATCAACATCCAATGTAGAG
NtACTIN	F:CAAGGAAATCACCGCTTTGG
Xu-640-R	R:AAGGGATGCGAGGATGGA
