# Supplementary material for: Genome-Wide Identification and Expression Profiling Analysis of the Xyloglucan Endotransglucosylase/Hydrolase Gene Family in Tobacco (Nicotiana tabacum L.)
Source: Genes (Basel). 2018 May 24;9(6):273. doi: 10.3390/genes9060273 (PMC6027287; doi:10.3390/genes9060273)
Supplement: Supplementary file 1 [file genes-09-00273-s001.zip › Supplementary File 2.xlsx]

## Sheet: Sheet1
Supplementary File 2: Gene-specific primers for the amplification of NtXTH genes.
XTH1-F	CTTCCCATGCAATACCTATATATT
XTH1-R	GAATTTAGCCCATCAAAATATTAC
XTH2-F	CGGCCGAAACTATTTAGCTACAA
XTH2-R	TACATTTCGACCCAAAAATAAAGG
XTH3-F	TACTCTACCATATTATACAGCTGAG
XTH3-R	AGGGACTTAACCAACACTCCTCA
XTH4-F	GTGATCAGTGTACAGCCTTTATTA
XTH4-R	TTCCTCAGGCTTTTTAGGAAATCT
XTH5-F	AAGTGATGAGTCTACATCCTTTATT
XTH5-R	ATAATACAACATATACACTCAATATCAA
XTH6-F	ATAAAACGTCGTGTTTCCTAAAGG
XTH6-R	GAGAGAGTCCAATATATACACTCA
XTH7-F	AACGTCGTGTTTCCTAAAGGAT
XTH7-R	CAATATATACACTCAAAATCAAGATTAC
XTH8-F	ATACAGCTTATACTCGACCAAAACT
XTH8-R	TTCCGAATTTAATCACCGCTCCA
XTH9-F	CGCATATATAAAGATCACAAATTTC
XTH9-R	TTCTTTTACACCTGGTTTCCGAA
XTH10-F	CACTTGTCGTTTTCTCTATCGTTA
XTH10-R	TTTTGTAGGGTCACATGTACGTA
XTH12-F	ATAAAAGCCACTCCACTCCCTTT
XTH12-R	AATTATGTAACAACATGGAGTTCATG
XTH13-F	TATAAAAGCCACTCCACTCCCTT
XTH13-R	CAATGCAAAGACTGAATCCCAATT
XTH14-F	TAAAGTGCCTCCAAGTTCTTGGTT
XTH14-R	ACTAAAATTGTGCGAGACATAAACA
XTH15-F	ATGTTTGAACAAAAGAATCTGTTATC
XTH15-R	AAATAAGATCAGCAAATTGGACCAA
XTH16-F	TTTAGTCTCATAGCGACTGAATAAG
XTH16-R	ATAAAGTATTTTTCACTGGTACCAAC
XTH17-F	AATTAGTCTCTTAGCGACTGAATAAT
XTH17-R	AGTATTTTTCACTGGCATCAATGTC
XTH18-F	CTATAAATAACCAGCCATTTCCCTT
XTH18-R	AAGCTCTTTGTTTTAGGGGTTTCT
XTH20-F	AAGGACGTGGTAAAATAACAGGAG
XTH20-R	AATCTTAATAAATAGCAGAGGCAGT
XTH21-F	GAACAATTTCATATCATCAATCACC
XTH21-R	ATCAATCTTAATAAATAGCCGAGG
XTH22-F	CACCTATAAAAGAACTCCTTTAAG
XTH22-R	AATCCCATAAATCACCAGGCTAT
XTH23-F	ATATAGTCCACCTATAAAAGGACT
XTH23-R	TAAACCACCAGGCTATGCATCAAT
XTH24-F	TACTATGTTTCAGCTTCGTAATTC
XTH24-R	AGAATTTCACACTCTCATATCCTA
XTH25-F	TCATAATTCCACCTATAAATAGCC
XTH25-R	ACAACCAATCCCAAAAACCAATGG
XTH26-F	AATCTCAATCACAAGTCACAAACA
XTH26-R	ACAGCAACACATGATGGTCTTAA
XTH27-F	ATACTTGTCCTCTTTAAATCCCATT
XTH27-R	ACCAACTAATATCACTCAAAATCTTT
XTH28-F	ATGAACACCGAAGTTCCATTTGTA
XTH28-R	TTGCATTCAGGAGCAGGTCCTTTA
XTH29-F	CAATGAACAACGAAATTCCATTTGT
XTH29-R	CCCAAAATACAAGATATGTGTGAAA
XTH30-F	ACCCTTCTGATTACTCATTATTTTG
XTH30-R	AGAGCATTCAAGGGGAAATCCTT
XTH31-F	TCTGATAACTCTTTCATTTGAACCA
XTH31-R	GGCAACAACTCTTATAGTTGCAT
XTH32-F	TCCTTGAAACATATTAACAAGCAAC
XTH32-R	TATACTCAGCTGGAACCCTACATT
XTH33-F	CTATATATATATAAAGGCTAATCGCG
XTH33-R	TACTAGCACTAATTGAGAGAGCAT
XTH34-F	TTTGAACTTTCCTCTTCACTTCCT
XTH34-R	AAGATCTCAGCTGTTACATAGCA
XTH35-F	CAACTTTCATTCCTTAACCCAACA
XTH35-R	TTGTGGAGTTGAAATTACATTCTAG
XTH36-F	ATTACCAAAATGGCCCTCCAATT
XTH36-R	CCGTCAATTACAAGAGGAATATGA
XTH37-F	TTTCAGCTATATAAAGCCTACACA
XTH37-R	ATGTGTCATCCTTGCGTATAGTC
XTH38/39-F	GTAATTGAAAGGGTCTTAATTTTCAG
XTH38/39-R	AGCTTTCACATTGACGTCCTTCT
XTH41-F	GTCATATTCCTAAGAACAAACACA
XTH41-R	ACAAAGTATAACAATGGCCTCAAT
XTH42-F	ACATGGTCATATTCCTAAGAAGAA
XTH42-R	AATCCCAACGAACTCAATTCACTT
XTH43-F	TCTATATACACCTTCCTTTCAACA
XTH43-R	CTATGAAAGATTGACACTTCCAC
XTH44-F	TGCTAGCTCTCCATTTACTAAGTC
XTH44-R	TAACGCCAACATTCCGGTGTAA
XTH46-F	CATATCATCATCTCAACACCAGT
XTH46-R	TAACACTCAGGAGTGTGAGTATG
XTH47-F	ATCTTTCAATCCATAAATAGCCCA
XTH47-R	TTAATAGGCTTAGTTGAGCGTGAT
XTH48/49-F	TTAAGGTTTCCTCTGATAAATAGC
XTH48-R	TTCATACGTTAGAGTCTTAGAGAC
XTH49-R	TTTCATACGTCAGTCTTAGAGACA
XTH50-F	CAATATGGATTATCGAGTTCTTTCA
XTH50-R	TTATTACATTGCAGCAGCTTGGC
XTH51-F	ACAGAGAAAGCTAACACAAAAGGAA
XTH51-R	CACTCTTCATCTTGATTTCCATAAT
XTH52-F	CATCAGAAAGTACAGAAAAAACAGA
XTH52-R	ATCACTCTTCATCCTGATTTCCAT
XTH53-F	CTCCATACAAATACTCCACAAACA
XTH53-R	TTACAGAAAGGATATATCACCCTC
XTH54-F	AATACTCCACAAACACAACTCAAT
XTH54-R	CTCAAATCAAACTGGAGACAACAA
XTH55-F	GTACGACTCTACTTGAAAGAAACA
XTH55-R	CATAATTTCAATCAAACTGGAGACA
XTH56-F	ACCCACAAAACTCTCTATAACTC
XTH56-R	CTCTCTGTATTCTCTATTCACAAG
XTH11-F	CGAACGATAGCCATGGTACCAATGGCCAGATTGACTTCCTTA
XTH11-R	CATGCCTGCGGCCGCGCCGGATCCTCATATTCCAGCCACACATTCT
XTH19-F	CGAACGATAGCCATGGTACCAATGGGTGTAAAAGGACTTTTGTTT
XTH19-R	CATGCCTGCGGCCGCGCCGGATCCTTAAATATCTCTGTCCTTAGTGCA
XTH40-F	CGAACGATAGCCATGGTACCAGTAATTGAAAGGGTCTTAATTTTCAG
XTH40-R	CATGCCTGCGGCCGCGCCGGATCCGTTCTAATTTTGACGCCTTACTAG
XTH45-F	CGAACGATAGCCATGGTACCACACCAGTGTCTCTAAATTAAAGC
XTH45-R	CATGCCTGCGGCCGCGCCGGATCCTTACGAATCGTACTAACACTCAG
