# Supplementary material for: Genome-Wide Identification and Expression Profiling Analysis of the Xyloglucan Endotransglucosylase/Hydrolase Gene Family in Tobacco (Nicotiana tabacum L.)
Source: Genes (Basel). 2018 May 24;9(6):273. doi: 10.3390/genes9060273 (PMC6027287; doi:10.3390/genes9060273)
Supplement: Supplementary file 1 [file genes-09-00273-s001.zip › Supplementary File 6.xlsx]

## Sheet: Unique XTHs accession No.
Supplementary File 6: Accession numbers of XTHs from various species.
56	37	30	47	32	23	22	32	23
N.tabacum	N.sylvestris	N.tomentosiformis	N.benthamiana	potato	pepper	eggplant	petunia	coffee
mRNA_93233_cds	mRNA_10838_cds	mRNA_14575_cds	Niben101Ctg13431g00004.1	Sotub01g005440.1.1	Capang00g003314	Sme2.5_00081.1_g00007.1	Peaxi162Scf00007g01511.1	Cc00_g17060
mRNA_92550_cds	mRNA_14712_cds	mRNA_16866_cds	Niben101Scf00176g09013.1	Sotub01g028070.1.1	Capang01g000758	Sme2.5_00096.1_g00018.1	Peaxi162Scf00016g03340.1	Cc01_g10410
mRNA_84816_cds	mRNA_15230_cds	mRNA_19299_cds	Niben101Scf00369g05011.1	Sotub01g037390.1.1	Capang01g002855	Sme2.5_00114.1_g00001.1	Peaxi162Scf00037g01026.1	Cc01_g16870
mRNA_122713_cds	mRNA_1951_cds	mRNA_19300_cds	Niben101Scf00457g13007.1	Sotub01g043940.1.1	Capang01g004061	Sme2.5_00135.1_g00020.1	Peaxi162Scf00052g00210.1	Cc02_g11660
mRNA_9973_cds	mRNA_21930_cds	mRNA_21817_cds	Niben101Scf00536g04007.1	Sotub02g023350.1.1	Capang01g004740	Sme2.5_00275.1_g00009.1	Peaxi162Scf00078g00747.1	Cc02_g20260
mRNA_119817_cds	mRNA_21933_cds	mRNA_21826_cds	Niben101Scf00663g04007.1	Sotub02g030410.1.1	Capang02g001945	Sme2.5_00276.1_g00002.1	Peaxi162Scf00079g00614.1	Cc02_g26270
mRNA_86110_cds	mRNA_22245_cds	mRNA_23253_cds	Niben101Scf00984g04002.1	Sotub03g008310.1.1	Capang02g002643	Sme2.5_00450.1_g00010.1	Peaxi162Scf00082g02211.1	Cc02_g33140
mRNA_68366_cds	mRNA_25219_cds	mRNA_25396_cds	Niben101Scf00996g02009.1	Sotub03g016240.1.1	Capang03g001484	Sme2.5_00498.1_g00013.1	Peaxi162Scf00096g01616.1	Cc03_g09190
mRNA_50079_cds	mRNA_33042_cds	mRNA_27753_cds	Niben101Scf01502g02018.1	Sotub04g007380.1.1	Capang03g002830	Sme2.5_00654.1_g00002.1	Peaxi162Scf00111g00013.1	Cc03_g14280
mRNA_123885_cds	mRNA_35558_cds	mRNA_27936_cds	Niben101Scf01591g00016.1	Sotub05g012930.1.1	Capang03g003963	Sme2.5_00721.1_g00011.1	Peaxi162Scf00111g00022.1	Cc04_g08710
mRNA_104426_cds	mRNA_36552_cds	mRNA_30847_cds	Niben101Scf01685g12005.1	Sotub05g021660.1.1	Capang03g004171	Sme2.5_01465.1_g00012.1	Peaxi162Scf00111g00032.1	Cc04_g11800
mRNA_35366_cds	mRNA_3730_cds	mRNA_31191_cds	Niben101Scf01740g16002.1	Sotub05g026580.1.1	Capang04g002150	Sme2.5_01937.1_g00008.1	Peaxi162Scf00171g00320.1	Cc05_g05510
mRNA_83457_cds	mRNA_37347_cds	mRNA_31274_cds	Niben101Scf01818g08022.1	Sotub06g012300.1.1	Capang05g000710	Sme2.5_02297.1_g00001.1	Peaxi162Scf00286g01034.1	Cc05_g08560
mRNA_58849_cds	mRNA_39544_cds	mRNA_31646_cds	Niben101Scf01836g00002.1	Sotub06g033820.1.1	Capang05g001847	Sme2.5_03549.1_g00006.1	Peaxi162Scf00315g00820.1	Cc05_g09380
mRNA_23269_cds	mRNA_42310_cds	mRNA_32469_cds	Niben101Scf02413g02009.1	Sotub07g008070.1.1	Capang06g002714	Sme2.5_03583.1_g00006.1	Peaxi162Scf00324g00088.1	Cc06_g04360
mRNA_8391_cds	mRNA_42315_cds	mRNA_36227_cds	Niben101Scf02413g03027.1	Sotub07g009020.1.1	Capang07g000049	Sme2.5_04425.1_g00004.1	Peaxi162Scf00337g00412.1	Cc06_g10090
mRNA_11279_cds	mRNA_4307_cds	mRNA_4218_cds	Niben101Scf02860g01014.1	Sotub07g020850.1.1	Capang07g001535	Sme2.5_04648.1_g00003.1	Peaxi162Scf00372g01312.1	Cc06_g13400
mRNA_77290_cds	mRNA_45012_cds	mRNA_42740_cds	Niben101Scf02990g05004.1	Sotub07g023270.1.1	Capang08g000250	Sme2.5_08266.1_g00003.1	Peaxi162Scf00393g00027.1	Cc07_g07560
mRNA_78608_cds	mRNA_4533_cds	mRNA_45294_cds	Niben101Scf02990g06003.1	Sotub07g023650.1.1	Capang09g000270	Sme2.5_12907.1_g00001.1	Peaxi162Scf00539g00612.1	Cc07_g21440
mRNA_83477_cds	mRNA_45878_cds	mRNA_45721_cds	Niben101Scf03534g01001.1	Sotub08g022270.1.1	Capang09g000616	Sme2.5_14460.1_g00001.1	Peaxi162Scf00539g00713.1	Cc08_g03520
mRNA_21253_cds	mRNA_49006_cds	mRNA_45915_cds	Niben101Scf03638g01001.1	Sotub09g007850.1.1	Capang09g001755	Sme2.5_14974.1_g00001.1	Peaxi162Scf00592g00211.1	Cc10_g08610
mRNA_126221_cds	mRNA_52680_cds	mRNA_45916_cds	Niben101Scf03898g03010.1	Sotub09g029550.1.1	Capang11g000149	Sme2.5_16651.1_g00002.1	Peaxi162Scf00610g00349.1	Cc11_g05890
mRNA_60328_cds	mRNA_58569_cds	mRNA_47053_cds	Niben101Scf04392g04008.1	Sotub10g006300.1.1	Capang11g001310		Peaxi162Scf00610g00353.1	Cc11_g14560
mRNA_126220_cds	mRNA_58573_cds	mRNA_50418_cds	Niben101Scf04422g05003.1	Sotub11g013400.1.1			Peaxi162Scf00610g00361.1
mRNA_21254_cds	mRNA_62050_cds	mRNA_54948_cds	Niben101Scf04557g00001.1	Sotub11g017490.1.1			Peaxi162Scf00665g00142.1
mRNA_14204_cds	mRNA_65259_cds	mRNA_64819_cds	Niben101Scf04643g04001.1	Sotub11g024060.1.1			Peaxi162Scf00678g00016.1
mRNA_18536_cds	mRNA_65439_cds	mRNA_6860_cds	Niben101Scf04829g02003.1	Sotub12g006620.1.1			Peaxi162Scf00722g00019.1
mRNA_34533_cds	mRNA_66849_cds	mRNA_74405_cds	Niben101Scf05242g00016.1	Sotub12g009330.1.1			Peaxi162Scf00807g00214.1
mRNA_110655_cds	mRNA_68189_cds	mRNA_74406_cds	Niben101Scf05702g02010.1	Sotub12g013810.1.1			Peaxi162Scf00892g00009.1
mRNA_99357_cds	mRNA_6971_cds	mRNA_82475_cds	Niben101Scf06848g03001.1	Sotub12g019250.1.1			Peaxi162Scf00949g00113.1
mRNA_52501_cds	mRNA_7055_cds		Niben101Scf07244g00001.1	Sotub12g019290.1.1			Peaxi162Scf01169g00214.1
mRNA_39798_cds	mRNA_71919_cds		Niben101Scf07244g01004.1	Sotub12g030380.1.1			Peaxi162Scf01867g00005.1
mRNA_35364_cds	mRNA_75695_cds		Niben101Scf07244g02012.1
mRNA_75358_cds	mRNA_77059_cds		Niben101Scf08137g01032.1
mRNA_87242_cds	mRNA_77546_cds		Niben101Scf08633g00003.1
mRNA_134286_cds	mRNA_81138_cds		Niben101Scf08855g02009.1
mRNA_55584_cds	mRNA_84054_cds		Niben101Scf09075g03002.1
mRNA_51471_cds			Niben101Scf09099g00029.1
mRNA_137463_cds			Niben101Scf09260g01011.1
mRNA_14392_cds			Niben101Scf09711g00005.1
mRNA_82272_cds			Niben101Scf10785g00003.1
mRNA_63239_cds			Niben101Scf11124g01013.1
mRNA_95691_cds			Niben101Scf12954g01001.1
mRNA_89227_cds			Niben101Scf13823g03007.1
mRNA_8840_cds			Niben101Scf14470g00001.1
mRNA_20939_cds			Niben101Scf15065g00001.1
mRNA_33005_cds			Niben101Scf28230g00019.1
mRNA_60999_cds
mRNA_32955_cds
mRNA_36960_cds
mRNA_124647_cds
mRNA_98504_cds
mRNA_2368_cds
mRNA_18656_cds
mRNA_110606_cds
mRNA_99979_cds
