# Supplementary material for: Genome-Wide Identification and Expression Profiling Analysis of the Xyloglucan Endotransglucosylase/Hydrolase Gene Family in Tobacco (Nicotiana tabacum L.)
Source: Genes (Basel). 2018 May 24;9(6):273. doi: 10.3390/genes9060273 (PMC6027287; doi:10.3390/genes9060273)
Supplement: Supplementary file 1 [file genes-09-00273-s001.zip › Supplementary File 7.xlsx]

## Sheet: Sheet1
Supplementary File 7: Pairwise identities between paralogous pairs of NtXTH genes.
Paralogous pairs	Score	Identities	Similarity	Gaps	Distance
NtXTH20-NtXTH26	947.5	172/301(57.1%)	189/301(62.8%)	85/301(28.2%)	<10kb
NtXTH28-NtXTH35	883.5	170/343(49.6%)	218/343(63.6%)	63/343(18.4%)	<10kb
NtXTH21-NtXTH22	1360.5	244/291(83.8%)	264/291(90.7%)	7/291(2.4%)	<100kb
NtXTH21-NtXTH23	1360	247/291(84.9%)	264/291(90.7%)	7/291(2.4%)	<100kb
NtXTH8-NtXTH10	1270.5	231/292(79.1%)	235/292(80.5%)	50/292(17.1%)	<10kb
NtXTH9-NtXTH11	1517	275/292 (94.2%)	282/292 (96.6%)	1/292 ( 0.3%)	<100kb
NtXTH22-NtXTH23	1510	276/284 (97.2%)	280/284 (98.6%)	0/284 ( 0.0%)	<10kb
NtXTH24-NtXTH25	1543	284/290 (97.9%)	286/290 (98.6%)	0/290 ( 0.0%)	<10kb
